# Supplementary material for: The Changes in Endogenous Metabolites in Hyperlipidemic Rats Treated with Herbal Mixture Containing Lemon, Apple Cider, Garlic, Ginger, and Honey
Source: Nutrients. 2021 Oct 12;13(10):3573. doi: 10.3390/nu13103573 (PMC8539352; doi:10.3390/nu13103573)
Supplement: Supplementary file 1 [file nutrients-13-03573-s001.zip]

Archive with 1 entries (1 files):
- nutrients-1314294-supplementary.pdf
